# Supplementary material for: Reduced OPA1, Mitochondrial Fragmentation and Increased Susceptibility to Apoptosis in Granular Corneal Dystrophy Type 2 Corneal Fibroblasts
Source: Genes (Basel). 2023 Feb 24;14(3):566. doi: 10.3390/genes14030566 (PMC10048436; doi:10.3390/genes14030566)
Supplement: Supplementary file 1 [file genes-14-00566-s001.zip]

Archive with 1 entries (1 files):
- genes-2193969-supplementary.pdf
